# Supplementary material for: Relationships between Habitual Polyphenol Consumption and Gut Microbiota in the INCLD Health Cohort
Source: Nutrients. 2024 Mar 8;16(6):773. doi: 10.3390/nu16060773 (PMC10974568; doi:10.3390/nu16060773)
Supplement: Supplementary file 1 [file nutrients-16-00773-s001.zip]

Archive with 1 entries (1 files):
- nutrients-2862216-supplementary.pdf
